# Supplementary material for: Bayesian Multivariate Logistic Regression for Superiority and Inferiority Decision-Making under Observable Treatment Heterogeneity
Source: Multivariate Behav Res. 2024 May 11;59(4):859–82. doi: 10.1080/00273171.2024.2337340 (PMC11548885; doi:10.1080/00273171.2024.2337340)
Supplement: Supplemental Material [file HMBR_A_2337340_SM6406.tex]

\newpage
\appendix
\section{Details of posterior computation}\label{app:posterior_computation}


The current section describes the Gibbs sampling procedure used to obtain parameters. 
To simplify notations, we omit the dependence on $\mathbf{x}$ in denoting functions that rely on covariates (e.g. $\mathbf{\phi}$, $\mathbf{\theta}$).


Starting from the likelihood of individual $K$-variate response $\mathbf{y}_{i}$ (Equation \ref{eq:psi2phi}), the likelihood of $n$ $K$-variate responses follows from taking the product over $n$ individual joint response probabilities in $Q$ response categories:
\begin{flalign}\label{eq:app_NH_mult_lik_beta}
	l(\mathbf{y}|\mathbf{\beta},\mathbf{x}) %= & \prod_{i=1}^{n} \prod_{q=1}^{Q} p(\mathbf{y}_{i}=q) (1-p(\mathbf{y}_{i}))\\\nonumber
	= & 
	\prod_{i=1}^{n} 
	\prod_{q=1}^{Q-1}
	\left(\frac{\text{exp} \left[\psi^{q}_{i} %(\mathbf{x}) 
		\right]}
	{\displaystyle\sum_{r=1}^{Q-1} \text{exp} \left[\psi^{r}_{i} %(\mathbf{x})
		\right] + 1 }\right)^{I(\mathbf{y}_{i}=q)}
	\left(
	\frac{1}
	{\displaystyle\sum_{r=1}^{Q-1} \text{exp}\left[\psi^{r}_{i}% (\mathbf{x}) 
		\right] + 1}
	\right)^{I(\mathbf{y}_{i}=Q)}.
\end{flalign}

Following Polson et al. \citep{polson2013}, we introduce the P\'olya-gamma variable by rewriting the multivariate likelihood in Equation \ref{eq:app_NH_mult_lik_beta} as a series of binomial likelihoods.
The likelihood of $\mathbf{y}$ conditional on the parameters of the $q^{th}$ response category, $\mathbf{\beta}^{q}$, then equals:
%
\begin{flalign}\label{eq:app_NH_mult_lik_beta_bin}
	l(\mathbf{y}|\mathbf{\beta}^{q},\mathbf{\beta}^{-q})=
	\prod_{i=1}^{n} 
	\left(
	\frac{\text{exp}\left[\eta^{q}_{i}% (\mathbf{x}) 
		\right])}
	{\text{exp} \left[\eta^{q}_{i} %(\mathbf{x})
		\right] + 1}
	\right)^{I(\mathbf{y}_{i}=q)}
	\left(
	\frac{1}{\text{exp} \left[\eta^{q}_{i} %(\mathbf{x}) 
		\right] + 1}
	\right)^{1-I(\mathbf{y}_{i}=q)}  
\end{flalign}
%
\noindent where
$-q$ refers to all rows in $\mathbf{H}$ not having index $q$ and
$\eta^{q}_{i} %(\mathbf{x}) 
=\psi^{q}_{i}%(\mathbf{x})
- \text{ln} \left(\displaystyle\displaystyle\sum_{m \neq\mathbf{H}_{q\cdot}} \text{exp} \left[\psi^{m}_{i} %(\mathbf{x}) 
\right] \right).$
\\


The Polya-Gamma transformation to a Gaussian distribution relies on the following equality \citep{polson2013}:
\begin{flalign}\label{eq:app_NH_bin_lik_pg}
	\frac{\exp \left[\eta^{q}_{i}% (\mathbf{x}) 
		\right]}{\text{exp} \left[\eta^{q}_{i} %(\mathbf{x})
		\right] + 1} & = 2 \text{exp} \left[(y_{i} - \frac{1}{2}) \eta^{q}_{i} %(\mathbf{x}) 
	\right] \int_{0}^{\infty} \text{exp} \left[\frac{-\omega_{i} {\eta^{q}_{i} %(\mathbf{x})
		}^{2}}{2}\right] p(\omega^{q}_{i}) d \omega^{q}_{i} 
\end{flalign}
\noindent where $\omega^{q}_{i}$ has a Polya-Gamma distribution, i.e. $p(\omega^{q}_{i}) \sim PG(1, \psi^{q}_{i}%(\mathbf{x})
)$.


If we use the equality in Equation \ref{eq:app_NH_bin_lik_pg}, the binomial likelihood in Equation \ref{eq:app_NH_mult_lik_beta_bin} can be transformed to a multivariate Gaussian likelihood by including an auxiliary P\'olya-Gamma variable $\omega^{q}_{i}$ \citep{polson2013}:

\begin{flalign}\label{eq:app_NH_mult_lik_pg}
	l(\mathbf{y}|\mathbf{\beta}^{q},\mathbf{\beta}^{-q}) & = \prod_{i=1}^{n} 
	\frac{\exp \left[\eta^{q}_{i} 
		%(\mathbf{x}) 
		\right]}{\text{exp} \left[\eta^{q}_{i} %(\mathbf{x}) 
		\right]+ 1}\\\nonumber
	& = \prod_{i=1}^{n} 2 \text{exp} \left[(y_{i} - \frac{1}{2}) \eta^{q}_{i} %(\mathbf{x})
	\right] \int_{0}^{\infty} \text{exp} \left[\frac{-\omega^{q}_{i} {\eta^{q}_{i} %(\mathbf{x})
		}^{2}}{2}\right] p(\omega^{q}_{i}) d \omega^{q}_{i} \\\nonumber
	& = \prod_{i=1}^{n} \text{exp} \left[\kappa^{q}_{i} \omega^{q}_{i} \eta^{q}_{i} %(\mathbf{x})
	- \frac{1}{2} (\eta^{q}_{i} %(\mathbf{x})
	)^{2} \omega^{q}_{i}\right] PG(\omega^{q}_{i}|1,0) \\\nonumber
	& \propto \text{ exp} \left[ \frac{1}{2}(2 
	\mathbf{\kappa}^{q} \mathbf{\omega}^{q}
	%\mathbf{y} - \frac{1}{2}) 
	\mathbf{\eta}^{q} %(\mathbf{x})
	- \mathbf{\omega}^{q} (\mathbf{\eta}^{q} %(\mathbf{x})
	)^{2} \right] \\\nonumber
	& \propto  \text{exp} \left[ - \frac{1}{2} (
	\mathbf{\kappa}^{q}
	- \mathbf{\eta}^{q})^{T} %(\mathbf{x}) 
	\mathbf{\Omega}^{q}
	(\mathbf{\kappa}^{q}
	- \mathbf{\eta}^{q} %(\mathbf{x})
	) \right]\\\nonumber
	& = \text{ exp} \left[- \frac{1}{2} (\mathbf{\kappa}^{q}
	- \mathbf{X} \mathbf{\beta}^{q} + \text{ln} [\displaystyle\sum_{m \neq q} \text{exp}(\mathbf{X} \mathbf{\beta}^{m})])^{T} 
	\mathbf{\Omega}^{q} 
	(\mathbf{\kappa}^{q}
	- \mathbf{X} \mathbf{\beta}^{q} + \text{ln} [\displaystyle\sum_{m \neq q} \text{exp}\left[\mathbf{X} \mathbf{\beta}^{m}\right]] \right]
	,\nonumber
\end{flalign}
\noindent where $\kappa^{q}_{i} = \frac{I(y_{i} = \mathbf{H}_{q\cdots}) - \frac{1}{2}}{\omega^{q}_{i}}$, $\mathbf{\kappa}^{q} = (\kappa^{q}_{1}, \dots, \kappa^{q}_{n})$, $\mathbf{\omega}^{q} = (\omega^{q}_{1},\dots,\omega^{q}_{n})$, and $\mathbf{\Omega}^{q} = \text{diag}(\mathbf{\omega}^{q})$. 


\subsubsection{Prior distribution}


The Gaussian likelihood in Equation \ref{eq:app_NH_mult_lik_pg} is conditionally conjugate with a normal prior distribution on regression coefficients $\mathbf{\beta}^{q}$:
%
%
\begin{flalign}\label{eq:app_prior_beta}
	\mathbf{\beta}^{q} \sim N(\mathbf{b}^{q},\mathbf{\Beta}^{0q}) 
\end{flalign}  
%
%
\noindent where
$\mathbf{b}^{q}$ is the vector of prior means of regression coefficient vector $\mathbf{\beta}^{q}$ and
$\mathbf{\Beta}^{0q}$ is a $P \times P$ symmetric square matrix reflecting the prior precision of regression coefficients $\mathbf{\beta}^{q}$.
A researcher who is willing to include prior information regarding treatment effects into the analysis, has several options to specify prior hyperparameters for a normally distributed prior that is compatible with the Gibbs sampling procedure \citep[e.g.][]{Sullivan2012,Chen2000}. 
We discuss the specification of informative prior means $\mathbf{b}^{q}$ in terms of joint response probabilities $\mathbf{\phi}$ in the next Appendix. %\nameref{app:prior_specification}. 
%In absence of prior information, a non- or weakly informative prior distribution can be used, such as specified in \citep{Gelman2008,Poirier1994}.


\subsubsection{Posterior distribution}


Bayesian statistical inference is done via the posterior distribution which is given by:
%
%
\begin{flalign}\label{eq:app_posterior}
	p(\mathbf{\beta}|\mathbf{y}) \propto & p(\mathbf{y}|\mathbf{\beta},\mathbf{x}) p(\mathbf{\beta}), 
\end{flalign}
%
%
The combination of a Polya-Gamma transformed Gaussian likelihood (Equation \ref{eq:app_NH_mult_lik_pg}) and a normal prior distribution (Equation \ref{eq:app_prior_beta}) respectively is proportional to a normally distributed posterior distribution, conditionally on Polya-Gamma variables in $\mathbf{\omega}^{q}$ \citep{polson2013}:

\begin{flalign}\label{eq:app_NH_mult_post}
	p(\mathbf{\beta}^{q}|\mathbf{Y}, \mathbf{\Omega}^{q}) \propto & p(\mathbf{y}|\mathbf{\beta}^{q}, \mathbf{\omega}^{q}) p(\mathbf{\beta}^{q})\\\nonumber
	\propto & \text{ exp} \left[- \frac{1}{2} (\mathbf{\kappa}^{q}
	- \mathbf{X} \mathbf{\beta}^{q} + \text{ln} [\displaystyle\sum_{m \neq q} \text{exp} \left[\mathbf{X} \mathbf{\beta}^{m}\right]])^{T} 
	\mathbf{\Omega}^{q} 
	(\mathbf{\kappa}^{q}
	- \mathbf{X} \mathbf{\beta}^{q} + \text{ln} [\displaystyle\sum_{m \neq q} \text{exp} \left[\mathbf{X} \mathbf{\beta}^{m}\right]]) \right] \times \\\nonumber
	& \text{ exp} \left[ - \frac{1}{2} (\mathbf{\beta}^{q} - \mathbf{b}^{q})^{T} (\mathbf{\Beta}^{q})^{-1} (\mathbf{\beta}^{q} - \mathbf{b}^{q}) \right] \\\nonumber
	\propto & N \left(\mathbf{V}^{q} ({\mathbf{X}}^{T} \mathbf{\Omega}^{q} (\mathbf{\kappa}^{q} + \text{ln} [\displaystyle\sum_{m \neq q} \text{exp} \left[\mathbf{X} \mathbf{\beta}^{m}\right]])
	+ (\mathbf{\Beta}^{q})^{-1}\mathbf{b}^{q}), 
	\mathbf{V}^{q} \right)
\end{flalign}
%
%
\noindent where 
$\mathbf{V}^{q} = ({\mathbf{X}}^{T} \mathbf{\Omega}^{q}  \mathbf{X} + (\mathbf{\Beta}^{q})^{-1})^{-1}$.
Similarly, subject-specific variable $\omega^{q}_{i}$ follows a Polya-Gamma distribution that depends on regression coefficients $\mathbf{\beta}^{q}$ via linear predictor $\psi^{q}_{i}$. 


Updating these two conditional distributions via a Gibbs sampling procedure results in a sample from the posterior distribution of $\mathbf{\beta}$. 
Specifically, the sampling procedure involves iterating $L$ times over the following two steps for $q=1,\dots,Q-1$, while keeping $\mathbf{\beta}^{Q}$ fixed at zero:


\begin{enumerate}
	\item \label{enum_gibbs:sample_rcs}
	Draw a vector of $P + 1$ regression coefficients $\mathbf{\beta}^{q}|\mathbf{\omega}^{q}$ from a multivariate normal distribution with mean vector $\mathbf{m}^{q}$ and precision matrix $\mathbf{V}^{q}$.
	\begin{flalign}\label{eq:gibbs_1}
		&\mathbf{\beta}^{q}|\mathbf{\omega}^{q} \sim N(\mathbf{m}^{q},\mathbf{V}^{q})
	\end{flalign}
	%
	%
	\noindent%
	\begin{tabular}{lrl}
		where & $\lbrack \mathbf{V}^{q} \rbrack^{-1} = $ & $\mathbf{X} \mathbf{\Omega}^{q} \mathbf{X}+ \lbrack \mathbf{V}^{0q} \rbrack^{-1}$ \\
		& $\mathbf{m}^{q} = $ & $\mathbf{V}^{q}(\mathbf{X} (\mathbf{\kappa}^{q}+\mathbf{\Omega}^{q}
		\mathbf{c})+ \lbrack \mathbf{V}^{0q} \rbrack^{-1} \mathbf{m}^{0q})$ \\
		& $\mathbf{c} = $ & $ \left\{\text{ln} \left(\displaystyle\sum_{m \neq q} \text{exp} \left[\psi^{m}_{i} %(\mathbf{x_{i}})
		\right] \right)_{i=1}^{n}\right\}. $ \\
	\end{tabular}
	
	\item \label{enum_gibbs:sample_omega}
	Sample $\mathbf{\omega}^{q}|\mathbf{\beta}^{q}$ as a vector of $n$ draws $\omega^{q}_{i}|\mathbf{\beta}^{q}$ from a P\'olya-Gamma distribution:
	%
	%
	\begin{flalign}\label{eq:gibbs_2}
		&\omega^{q}_{i}|\mathbf{\beta}^{q} \sim PG(1,\psi^{q}_{i} - \text{ln} \displaystyle\sum_{m \neq q} \text{exp} \left[\psi^{m}_{i} %(\mathbf{x})
		\right]).
	\end{flalign}
\end{enumerate}
%
%
\noindent The Gibbs sampling procedure results in a sample of $L$ sets of regression coefficients from the posterior distribution of $\mathbf{\beta}$.

\newpage
\section{Specification of prior means of regression coefficients}\label{app:prior_specification}
In the current Section, we introduce a procedure to determine prior means, based on beliefs regarding success probabilities and correlations between them. 
We outline the procedure for two outcome variables and a linear predictor $\psi$ with one covariate and an interaction between the treatment and the covariate:
\begin{flalign}
	\psi^{q}_{T} & = \beta^{q}_{0} + \beta^{q}_{1} T + \beta^{q}_{2} x + \beta^{q}_{3} x \times T 
\end{flalign}

First, choose $x_{\text{L}}$ and $x_{\text{H}}$ as low and high values of covariate $x$ respectively. 
Next, specify success probabilities and correlations  $\mathbf{\theta}_{T} (x^{L})$, $\rho_{T} (x^{L})$, $\mathbf{\theta}_{T} (x^{H})$, and $\rho_{T} (x^{H})$ for each treatment $T$ that accompany the low and high values of covariates respectively.
These success probabilities $\mathbf{\theta}_{T} (x^{.})$ and correlations $\rho_{T} (x^{.})$ can be transformed to joint response probabilities $\mathbf{\phi}_{T} (x^{.})$ via the following set of equations:
\begin{flalign}
	\phi^{11}_{T}(x^{.}) & = \rho_{T} (x^{.}) \sqrt{\theta^{1}_{T} (x^{.}) 
		\left[1 - \theta^{1}_{T} (x^{.})\right] 
		\theta^{2}_{T}(x^{.}) 
		\left[1 - \theta^{2}_{T}(x^{.})\right]} + \theta^{1}_{T}(x^{.}) \theta^{2}_{T}(x^{.})\\\nonumber
	\phi^{10}_{T}(x^{.}) & = \theta^{1}_{T}(x^{.}) - \phi^{11}_{T}(x^{.})\\\nonumber
	\phi^{01}_{T}(x^{.}) & = \theta^{2}_{T}(x^{.}) - 
	\phi^{11}_{T}(x^{.})\\\nonumber
	\phi^{00}_{T}(x^{.}) & = 1 - \theta^{1}_{T}(x^{.}) - \theta^{2}_{T}(x^{.}) + \phi^{11}_{T}(x^{.})  \nonumber
\end{flalign}

For each response category $q$, joint responses $\phi^{q.}_{T}$ can be transformed to linear predictor $\psi^{q.}_{T}$ using the multinomial logistic link function in Equation \ref{eq:psi2phi}. 

Solving these linear predictors for $\mathbf{\beta}^{q}$ results in the following definitions of the elements in $\mathbf{\beta}^{q}$:
%
%	
\begin{flalign}\label{eq:psi2beta}
	\beta^{q}_{0} & = 
	\frac{
		x^{\text{H}} \psi^{q}_{0} (x^{L}) - 
		x^{\text{L}} \psi^{q}_{0} (x^{H})}
	{x^{\text{H}} - x^{\text{L}}}  \\\nonumber
	\beta^{q}_{1} & = \frac{
		x^{\text{H}} \left[\psi^{q}_{1} (x^{L}) - \psi^{q}_{0} (x^{L})\right] + 
		x^{\text{L}} \left[\psi^{q}_{0} (x^{H}) - \psi^{q}_{1} (x^{H})\right]}
	{x^{\text{H}} - x^{\text{L}}}  \\\nonumber
	\beta^{q}_{2} & = \frac{\psi^{q}_{0} (x^{H} )- \psi^{q}_{0} (x^{L})}{x^{\text{H}} - x^{\text{L}}}  \\\nonumber
	\beta^{q}_{3} & = \frac{\psi^{q}_{1}(x^{H}) - \psi^{q}_{0} (x^{H}) - \psi^{q}_{1} (x^{L}) + \psi^{q}_{0} (x^{L})}{x^{\text{H}} - x^{\text{L}}}  
\end{flalign}


For example, if we would believe that treatment have the following parameters:
\begin{flalign*}
	\mathbf{\theta}^{L}_{1} &= (0.60, 0.70),  \rho^{L}_{1} = -0.30 &&\\\nonumber
	\mathbf{\theta}^{H}_{1} &= (0.40, 0.30),  \rho^{H}_{1} = -0.30&&\\\nonumber
	\mathbf{\theta}^{L}_{0} &= (0.40, 0.30),  \rho^{L}_{0} = -0.30&&\\\nonumber
	\mathbf{\theta}^{H}_{0} &= (0.60, 0.70),  \rho^{H}_{0} = -0.30,&&\nonumber
\end{flalign*} 
\noindent then the regression coefficients would be as presented in Table \ref{tab:appPriorMeans}.

% latex table generated in R 4.0.3 by xtable 1.8-4 package
% Tue Jun 07 15:21:55 2022
\begin{table}
		\small\sf\centering
		\caption{Example of means of the prior distribution of regression coefficients}
		\label{tab:appPriorMeans}
		\begin{tabular}{rrrrr}
			\toprule
			& $q = 1$& $q = 2$& $q = 3$& $q = 4$\\ 
			\midrule
			$\beta^{q}_{0}$ & -0.000 & 0.766 & 0.766 & 0.000 \\ 
			$\beta^{q}_{1}$ & 0.000 & 0.000 & 0.000 & 0.000 \\ 
			$\beta^{q}_{2}$ & 1.902 & 0.781 & 1.121 & 0.000 \\ 
			$\beta^{q}_{3}$ & -3.804 & -1.562 & -2.241 & 0.000 \\ 
			\bottomrule
		\end{tabular}
\end{table}

\newpage
\section{Procedures for estimation and inference over a specified (sub)population}\label{app:alg_transformation}


\begin{comment}
	\begin{algorithm}[H]
		\caption{Transformation of posterior regression coefficients to posterior joint response probabilities based on analytical marginalization.}
		\label{alg:procedure_interval}
		\begin{algorithmic}[1]
			\Statex Define the interval of interest of covariate $x$ as $[x_{1}^{L}, x_{1}^{H}]$
			\Statex Let $\mathbf{\beta}^{Q} = (0,\dots,0)$
			
			
			\For{draw $(l) \gets 1:L$}
			\For{treatment $T \gets 0:1$}
			\For{joint response $q \gets 1:Q$}
			\If{$x$ is continuous}
			\State Define $\psi^{q(l)}_{T} %(\mathbf{x})
			= \beta^{q(l)}_{0} + \beta^{q(l)}_{1} T + \beta^{q(l)}_{2} x + \beta^{q(l)}_{3} x \times T$	%	\Comment{Equation \ref{eq:psi}}
			\State Compute $\phi^{q(l)}_{T} %(\mathbf{x})
			=  \int_{x^{L}}^{x^{H}} 
			\left( \frac{ \text{exp} \left[\psi^{q(l)}_{T} %(\mathbf{x})
				\right]}{\displaystyle\sum_{r=1}^{Q-1} \text{exp} \left[\psi^{r(l)}_{T}%(\mathbf{x}) 
				\right]  + 1} \right) p(x) dx$ 
			\EndIf
			\If{$x$ is discrete}
			\For{$j \gets x_{L}:x_{H}$}
			\State Compute $\psi^{q(l)}_{jT} (x_{j}) = \beta^{q(l)}_{0} + \beta^{q(l)}_{1} T + \beta^{q(l)}_{2} x_{j} + \beta^{q(l)}_{3} x_{j} \times T$ %\Comment{Equation \ref{eq:psi}}
			\EndFor
			\State Compute $\phi^{q(l)}_{T} %(\mathbf{x}) 
			=  \displaystyle\sum_{j = x_{L}}^{x_{H}} 
			\left( \frac{ \text{exp} \left[\psi^{q(l)}_{jT} %(x_{j})
				\right] }{\displaystyle\sum_{r=1}^{Q-1} \text{exp} \left[\psi^{r(l)}_{jT} %(x_{j}) 
				\right] + 1} \right) p(x_{j}) $ 
			\EndIf
			\EndFor
			\EndFor
			\EndFor
		\end{algorithmic}
	\end{algorithm}
\end{comment}


\begin{algorithm}
	\caption{Transformation of posterior regression coefficients to posterior joint response probabilities based on fixed covariate values.}
	\label{alg:procedure_fixed_values}
	\begin{algorithmic}[1]
		\Statex Define $\mathbf{x} = x_{2},\dots,x_{P}$ as a vector of covariate values of interest
		\Statex Let $\mathbf{\beta}^{Q} = (0,\dots,0)$
		\For{draw $(l) \gets 1:L$}
		\For{treatment $T \gets 0:1$}
		\For{joint response $q \gets 1:Q$}
		\State Compute $\psi^{q(l)}_{T} %(\mathbf{x}) 
		= \beta^{q(l)}_{0} + \beta^{q(l)}_{1} T + \beta^{q(l)}_{2} x + \beta^{q(l)}_{3} x \times T$		
		\State Compute $\phi^{q(l)}_{T} %(\mathbf{x})
		= \frac{ \text{exp} \left[ \psi^{q(l)}_{T} %(\mathbf{x}) 
			\right] }{\displaystyle\sum_{r=1}^{Q-1} \text{exp} \left[ \psi^{r(l)}_{T} %(\mathbf{x}) 
			\right] + 1}$ 
		\EndFor
		\EndFor
		\EndFor
	\end{algorithmic}
\end{algorithm}


\begin{algorithm}
	\caption{Transformation of posterior regression coefficients to posterior joint response probabilities based on empirical marginalization.}\label{alg:procedure_empirical}
	\begin{algorithmic}[1]
		%		\Statex Sample $n_{T}$ vectors $\mathbf{x}_{i}$ for each treatment $T$ from the distribution of covariates $\mathbf{x}$
		\Statex Let $\mathbf{\beta}^{Q} = (0,\dots,0)$
		
		\For{draw $(l) \gets 1:L$}
		\For{subject $i \gets 1:n$}
		\For{joint response $q \gets 1:Q$}
		\State Compute $\psi^{q(l)}_{i} %(\mathbf{x}_{i}) 
		= \beta^{q(l)}_{1} T_{i} + \beta^{q(l)}_{2} x_{i} + \beta^{q(l)}_{3} x_{i} \times T_{i}$ %\Comment{Equation \ref{eq:psi} revisited}
		\State Compute $\phi^{q(l)}_{i} %(\mathbf{x}_{i}) 
		= \frac{ \text{exp} \left[ \psi^{q(l)}_{i} %(\mathbf{x}_{i}) 
			\right] }
		{\displaystyle\sum_{r=1}^{Q-1} \text{exp} \left[ \psi^{r(l)}_{i} %(\mathbf{x}_{i}) 
			\right] + 1}$ %\Comment{Equation \ref{eq:psi2phi} revisited}
		
		\For{$T \gets 0:1$}
		\State Compute $\mathbf{\phi}^{q(l)}_{T} (\mathbf{x}) = \frac{1}{\displaystyle\sum_{i=1}^{n} I(T_{i} = T)} \mathbf{\phi}^{q(l)}_{i} %(\mathbf{x}_{i}) 
		I(T_{i} = T)$ %where $I(.)$ is an indicator function.
		\EndFor
		\EndFor
		\EndFor
		\EndFor
	\end{algorithmic}
\end{algorithm}

\begin{comment}
\newpage
\section{Observed bias in regression coefficients}\label{app:bias_rc}


The simulation study %in Section \ref{s:evaluation} 
showed that mean estimates of regression coefficients were asymptotically unbiased.
Bias was negligible ($<.01$) in conditions with a sufficiently large sample, while we observed some bias in conditions with smaller samples (DGM $3.1$, $3.2$, $4.1$, and $4.2$ under the Any and Compensatory decision rules). 
Of these conditions, bias was most prominent in data generating mechanisms $4.1$ and $4.2$ under the sample sizes used for the Any ($n = 21$) and Compensatory ($n = 29$) rules.
The histograms of median regression coefficient for one of these conditions (DGM $4.2$, Compensatory rule) are shown in Figure \ref{fig:biasRC}, revealing that  some regression coefficients were skewed in the extreme direction. 

\begin{figure}
	\centering
	
	\includegraphics[width=0.9\linewidth]{Median_hist_RC_8} \\
	
	\caption{Histograms of median regression coefficients fitted for application of the Compensatory rule under DGM $4.2$.}
	\label{fig:biasRC}
\end{figure}


The bias in regression coefficients is a well-documented property of the (non-linear) logistic transformation \citep[e.g.][]{Firth1993}. 
When bias was mild, the multinomial logistic transformation needed to obtain joint responses (Equation \ref{eq:psi2phi}) appeared to normalize the skewed posterior samples of regression coefficients. 
More severe bias in conditions with smaller sample sizes was not fully corrected in the transformation steps.  
Treatment effect estimation based on fixed values  under DGMs $4.1$ and $4.2$ resulted in treatment differences with absolute biases up to $|0.04|$ for the Any and Compensatory rules, as shown in Table \ref{tab:Bias.k2}. 
\end{comment}
\newpage
\section{Numerical evaluation with three outcome variables}\label{app:evaluation_k3}
In the current section, we present an evaluation of the BMLR framework with three dependent variables.


\subsection{Setup}

The evaluation largely follows the setup of the simulation with two dependent variables (Section \ref{s:evaluation}). 
Aspects that differ from this simulation will be discussed here. 

\subsubsection{Analysis}
We presented the results of Bayesian trivariate logistic regression analysis and compared it to a multivariate Bernoulli procedure.  

\subsubsection{Effect size}

We presented the results of the Bayesian trivariate logistic regression analysis for a selection of effect sizes, namely $1.1$ and $3.1$. 
Using the three correlation structures ($\rho < 0$, $\rho \approx 0$, and $\rho > 0$) for each of the effect sizes resulted in the six data generating mechanisms presented in Table \ref{tab:Delta.k3}.


% latex table generated in R 4.2.1 by xtable 1.8-4 package
% Tue Dec 12 06:41:52 2023
\begin{table}[htbp]
	\small\sf\centering
	\caption{Parameters of average treatment effects (ATEs) in the trial and conditional average treatment effects (CATEs) in a subpopulation for tree outcome variables. } 
	\label{tab:Delta.k3}
	\begin{tabular}{llp{0.02cm}rrrp{0.02cm}rrr}
		\toprule
		
		&  & & \multicolumn{3}{c}{ATE} & & \multicolumn{3}{c}{CATE} \\ 
		\cmidrule(lr){3-6} 
		\cmidrule(l){7-10} 
		ES &  &  & \multicolumn{1}{l}{$(\delta_{1}, \delta_{2}, \delta_{3})$} & \multicolumn{1}{l}{$\delta (\bm{\mathsf{w}})$} & \multicolumn{1}{l}{$\rho_{\theta^{k},\theta^{l}}$} &  & \multicolumn{1}{l}{$(\delta_{1}, \delta_{2}, \delta_{3})$} & \multicolumn{1}{l}{$\delta (\bm{\mathsf{w}})$} & \multicolumn{1}{l}{$\rho_{\theta^{k},\theta^{l}}$} \\
		\midrule
		1.1 & D &   & (0.000,  0.000,  0.000) &  0.000 & -0.160 &   & (0.000,  0.000,  0.000) &  0.000 & -0.200 \\ 
		&  &   &   &   &  0.030 &   &   &   &  0.000 \\ 
		&  &   &   &   &  0.220 &   &   &   &  0.200 \\ 
		3.1 & D &   & (0.100,  0.000,  0.100) &  0.075 & -0.152 &   & (0.300,  0.200,  0.300) &  0.275 & -0.200 \\ 
		&  &   &   &   &  0.040 &   &   &   &  0.000 \\ 
		&  &   &   &   &  0.232 &   &   &   &  0.200 \\ 
		\midrule 
		\multicolumn{10}{l}{ES = Effect size, D = Discrete covariate, C = Continuous covariate} \\
		\bottomrule
	\end{tabular}
\end{table}


\subsubsection{Sample size}
Similar to the \nameref{s:evaluation}, we applied the All, Any, and Compensatory rules. We assigned the Compensatory rule unequal weights $\bm{w} = (0.50, 0.25, 0.25)$.

The required sample sizes for three outcome variables are computed via the procedure described in Section \ref{ss:sample_size}, targeting at a Type I error rate of $.05$ and a power of $.80$. 
The sample sizes are presented in Table \ref{tab:SampleSizes.k3}.

% latex table generated in R 4.2.1 by xtable 1.8-4 package
% Tue Dec 12 06:52:40 2023
\begin{table}[htbp]
	\small\sf\centering
	\caption{Required sample sizes to evaluate the average treatment effect (ATE) and conditional treatment effect (CATE) for three outcome variables.} 
	\label{tab:SampleSizes.k3}
	\begin{tabular}{llp{0.02cm}rrrp{0.02cm}rrrp{0.02cm}rrr}
		\toprule
		&  & & \multicolumn{3}{c}{All} & & \multicolumn{3}{c}{Any} & & \multicolumn{3}{c}{Compensatory} \\
		
		\cmidrule(lr){4-6}
		\cmidrule(l){8-10}
		\cmidrule(l){12-14} ES & $\rho_{k^{\theta},l^{\theta}}$  & & ATE & CATE & Sub & & ATE & CATE & Sub & & ATE & CATE & Sub \\
		\midrule
		1.1 & $<0$ &   & - & - & 500 &   & - & - & 500 &   & - & - & 500 \\ 
		& $\approx 0$ &   & - & - & 500 &   & - & - & 500 &   & - & - & 500 \\ 
		& $>0$ &   & - & - & 500 &   & - & - & 500 &   & - & - & 500 \\ 
		3.1 & $<0$ &   & - & 79 & 500 &   & 234 & 20 & 117 &   & 153 & 9 & 77 \\ 
		& $\approx 0$ &   & - & 79 & 500 &   & 255 & 23 & 128 &   & 218 & 14 & 109 \\ 
		& $>0$ &   & - & 78 & 500 &   & 276 & 26 & 138 &   & 284 & 19 & 142 \\ 
		\midrule 
		
		\multicolumn{14}{l}{Sub = expected size of subsample} \\ 
		\bottomrule
	\end{tabular}
\end{table}


\subsubsection{Decision rule}
We performed a right-sided (superiority) test aiming at a Type I-error rate of $\alpha = .05$.
We used a decision threshold $p_{cut} = 1 - \alpha = 0.95$ (Compensatory and All rules) and a for multiple tests corrected $p_{cut} = 1 - \frac{\alpha}{K} = 0.981$ (Any rule) \citep{Marsman2016, Kavelaars2020, Sozu2016}.

\subsubsection{Procedure} 
To stabilize computations, we used $20,000$ iterations for the multivariate Bernoulli model. 

\subsection{Results}
% latex table generated in R 4.2.1 by xtable 1.8-4 package
% Wed Dec 13 13:18:09 2023
\begin{table}[htbp]
	\small\sf\centering
	\caption{Proportions of superiority decisions for three outcome variables by data-generating mechanism, correlation, and decision rule.} 
	\label{tab:pReject.k3.RS}
	\begin{tabular}{llp{0.02cm}rrp{0.02cm}rrp{0.02cm}rr}
		\toprule 
		& & & \multicolumn{2}{c}{$\rho < 0$} & & \multicolumn{2}{c}{$\rho = 0$} & & \multicolumn{2}{c}{$\rho > 0$} \\
		\cmidrule(l){4-5} 
		\cmidrule(l){7-8} 
		\cmidrule(l){10-11} 
		ES & Type & & mB & mLR & & mB & mLR & & mB & mLR \\
		\cmidrule(l){4-11} 
		\multicolumn{11}{c}{Rule = All} \\
		\cmidrule(l){4-11} 
		1.1 &  ATE &   & 0.000 & 0.000 &   & 0.000 & 0.001 &   & 0.004 & 0.002 \\ 
		3.1 &  ATE &   & 0.045 & 0.045 &   & 0.058 & 0.048 &   & 0.044 & 0.058 \\ 
		1.1 &  CATE &   & 0.000 & 0.000 &   & 0.000 & 0.000 &   & 0.001 & 0.000 \\ 
		3.1 &  CATE &   & $\textbf{1.000}$ & $\textbf{1.000}$ &   & $\textbf{1.000}$ & $\textbf{1.000}$ &   & $\textbf{1.000}$ & $\textbf{1.000}$ \\ 
		\cmidrule(l){4-11} 
		\multicolumn{11}{c}{Rule = Any} \\
		\cmidrule(l){4-11} 
		1.1 &  ATE &   & 0.049 & 0.056 &   & 0.045 & 0.050 &   & 0.046 & 0.056 \\ 
		3.1 &  ATE &   & $\textbf{0.814}$ & $\textbf{0.822}$ &   & $\textbf{0.796}$ & $\textbf{0.775}$ &   & $\textbf{0.815}$ & $\textbf{0.775}$ \\ 
		1.1 &  CATE &   & 0.047 & 0.050 &   & 0.042 & 0.037 &   & 0.063 & 0.032 \\ 
		3.1 &  CATE &   & $\textbf{1.000}$ & $\textbf{1.000}$ &   & $\textbf{1.000}$ & $\textbf{1.000}$ &   & $\textbf{1.000}$ & $\textbf{1.000}$ \\ 
		\cmidrule(l){4-11} 
		\multicolumn{11}{c}{Rule = Compensatory} \\
		\cmidrule(l){4-11} 
		1.1 &  ATE &   & 0.048 & 0.068 &   & 0.050 & 0.052 &   & 0.052 & 0.063 \\ 
		3.1 &  ATE &   & $\textbf{0.781}$ & $\textbf{0.826}$ &   & $\textbf{0.788}$ & $\textbf{0.757}$ &   & $\textbf{0.787}$ & $\textbf{0.776}$ \\ 
		1.1 &  CATE &   & 0.051 & 0.043 &   & 0.056 & 0.029 &   & 0.053 & 0.035 \\ 
		3.1 &  CATE &   & $\textbf{1.000}$ & $\textbf{1.000}$ &   & $\textbf{1.000}$ & $\textbf{1.000}$ &   & $\textbf{1.000}$ & $\textbf{1.000}$ \\ 
		\midrule 
		
		\multicolumn{11}{l}{mB = Multivariate Bernoulli} \\
		\multicolumn{11}{l}{mLR = Multivariate logistic regression} \\
		\multicolumn{11}{l}{Bold-faced entries should lead to a superiority conclusion} \\
		
		\bottomrule 
	\end{tabular}
\end{table}
